# Supplementary material for: Augmented Placental Protein 13 in Placental-Associated Extracellular Vesicles in Term and Preterm Preeclampsia Is Further Elevated by Corticosteroids
Source: Int J Mol Sci. 2023 Jul 27;24(15):12051. doi: 10.3390/ijms241512051 (PMC10419231; doi:10.3390/ijms241512051)
Supplement: Supplementary file 1 [file ijms-24-12051-s001.zip]

Archive with 1 entries (1 files):
- ijms-2449099-supplementary.docx
